# Supplementary material for: High-Throughput Human Complement C3 N-Glycoprofiling Identifies Markers of Early Onset Type 1 Diabetes Mellitus in Children
Source: Mol Cell Proteomics. 2022 Aug 27;21(10):100407. doi: 10.1016/j.mcpro.2022.100407 (PMC9538898; doi:10.1016/j.mcpro.2022.100407)
Supplement: Supplemental Table S2 [file mmc1.xlsx]

## Sheet: Sheet1
					m/z glycopeptide (MS1) 3+			m/z glycopeptide (MS1) 4+			m/z glycopeptide (MS1) 5+
Glycosylation site	Peptide sequence	Glycan composition	Glycoform abbreviation	Theoretical peptide mass ([M])	observed m/z	theoretical m/z	ppm error	observed m/z	theoretical m/z	ppm error	observed m/z	theoretical m/z	ppm error
C3.Asn85	KTVLTPATNHMGNVTFTIPANRE	Man5GlcNAc2	C3.Asn85-N2H5	2511.29	1243.56	1243.58	-15.4688	932.93	932.936	-6.07759	746.548	746.55	-2.02264
C3.Asn85	KTVLTPATNHMGNVTFTIPANRE	Man6GlcNAc2	C3.Asn85-N2H6	2511.29	1297.59	1297.6	-8.04308	973.444	973.449	-5.00283	778.955	778.96	-6.8938
C3.Asn85	KTVLTPATNHMGNVTFTIPANRE	Man7GlcNAc2	C3.Asn85-N2H7	2511.29	1351.59	1351.61	-14.6763	1013.96	1013.96	-6.28229	NA	811.371	NA
C3.Asn939	GIRMNKTVAVRTLDPE	Man8GlcNAc2	C3.Asn939-N2H8	1798.97	1168.19	1168.19	-3.91203	876.389	876.396	-7.58219	NA	701.318	NA
C3.Asn939	GIRMNKTVAVRTLDPE	Man9GlcNAc2	C3.Asn939-N2H9	1798.97	1222.2	1222.21	-5.13005	916.903	916.909	-6.91999	NA	733.729	NA
C3.Asn939	GIRMNKTVAVRTLDPE	Glc1Man9GlcNAc2	C3.Asn939-N2H10	1798.97	1276.23	1276.23	5.35171	957.414	957.422	-7.88054	NA	766.139	NA
