# Supplementary material for: High-Throughput Human Complement C3 N-Glycoprofiling Identifies Markers of Early Onset Type 1 Diabetes Mellitus in Children
Source: Mol Cell Proteomics. 2022 Aug 27;21(10):100407. doi: 10.1016/j.mcpro.2022.100407 (PMC9538898; doi:10.1016/j.mcpro.2022.100407)
Supplement: Supplemental Table S3 [file mmc2.xlsx]

## Sheet: proteinGroups
Protein IDs	Majority protein IDs	Peptide counts (all)	Peptide counts (razor+unique)	Peptide counts (unique)	Protein names	Gene names	Fasta headers	Number of proteins	Peptides	Razor + unique peptides	Unique peptides	Sequence coverage [%]	Unique + razor sequence coverage [%]	Unique sequence coverage [%]	Mol. weight [kDa]	Sequence length	Sequence lengths	Q-value	Score	Intensity	MS/MS count	Only identified by site	Reverse	Potential contaminant	id	Peptide IDs	Peptide is razor	Mod. peptide IDs	Evidence IDs	MS/MS IDs	Best MS/MS	Carbamidomethyl (C) site IDs	Oxidation (M) site IDs	Carbamidomethyl (C) site positions	Oxidation (M) site positions
B4E1Z4;P00751	B4E1Z4;P00751	1;1	1;1	1;1	Complement factor B;Complement factor B Ba fragment;Complement factor B Bb fragment	CFB	tr|B4E1Z4|B4E1Z4_HUMAN cDNA FLJ55673, highly similar to Complement factor B OS=Homo sapiens OX=9606 PE=1 SV=1;sp|P00751|CFAB_HUMAN Complement factor B OS=Homo sapiens OX=9606 GN=CFB PE=1 SV=2	2	1	1	1	1.2	1.2	1.2	140.94	1266	1266;764	0	8.4942	1696900	2				0	1	TRUE	1	1	1;2	2
CON__P0C1U8	CON__P0C1U8	3	3	3				1	3	3	3	17.3	17.3	17.3	36.325	336	336	0	43.063	8125900	4			+	1	3;33;37	True;True;True	3;33;37	3;35;39	5;6;59;65	5;59;65
P00450	P00450	2	2	2	Ceruloplasmin	CP	sp|P00450|CERU_HUMAN Ceruloplasmin OS=Homo sapiens OX=9606 GN=CP PE=1 SV=1	1	2	2	2	4.4	4.4	4.4	122.2	1065	1065	0	17.422	14885000	4				2	8;15	True;True	8;15	9;16	13;14;25;26	14;26
P00734	P00734	1	1	1	Prothrombin;Activation peptide fragment 1;Activation peptide fragment 2;Thrombin light chain;Thrombin heavy chain	F2	sp|P00734|THRB_HUMAN Prothrombin OS=Homo sapiens OX=9606 GN=F2 PE=1 SV=2	1	1	1	1	2.3	2.3	2.3	70.036	622	622	0	8.8079	1096800	1				3	32	TRUE	32	34	58	58
P01008	P01008	1	1	1	Antithrombin-III	SERPINC1	sp|P01008|ANT3_HUMAN Antithrombin-III OS=Homo sapiens OX=9606 GN=SERPINC1 PE=1 SV=1	1	1	1	1	3	3	3	52.602	464	464	0	7.9512	1618000	2				4	14	TRUE	14	15	23;24	24
P01009	P01009	2	2	2	Alpha-1-antitrypsin;Short peptide from AAT	SERPINA1	sp|P01009|A1AT_HUMAN Alpha-1-antitrypsin OS=Homo sapiens OX=9606 GN=SERPINA1 PE=1 SV=3	1	2	2	2	8.6	8.6	8.6	46.736	418	418	0	73.928	5589900	3				5	21;22	True;True	21;22	22;23	37;38;39	38;39
P01024	P01024	6	6	6	Complement C3;Complement C3 beta chain;C3-beta-c;Complement C3 alpha chain;C3a anaphylatoxin;Acylation stimulating protein;Complement C3b alpha chain;Complement C3c alpha chain fragment 1;Complement C3dg fragment;Complement C3g fragment;Complement C3d fragment;Complement C3f fragment;Complement C3c alpha chain fragment 2	C3	sp|P01024|CO3_HUMAN Complement C3 OS=Homo sapiens OX=9606 GN=C3 PE=1 SV=2	1	6	6	6	3.7	3.7	3.7	187.15	1663	1663	0	40.848	17953000	12				6	6;7;10;16;23;34	True;True;True;True;True;True	6;7;10;16;23;34	6;7;8;11;17;24;36	9;10;11;12;16;17;27;28;40;41;60;61	9;11;16;27;40;60
P01834	P01834	2	2	2	Ig kappa chain C region	IGKC	sp|P01834|IGKC_HUMAN Immunoglobulin kappa constant OS=Homo sapiens OX=9606 GN=IGKC PE=1 SV=2	1	2	2	2	41.1	41.1	41.1	11.765	107	107	0	17.118	6020300	4				7	2;30	True;True	2;30	2;32	3;4;54;55	3;55
P01871	P01871	2	2	2	Ig mu chain C region	IGHM	sp|P01871|IGHM_HUMAN Immunoglobulin heavy constant mu OS=Homo sapiens OX=9606 GN=IGHM PE=1 SV=4	1	2	2	2	7.1	7.1	7.1	49.439	453	453	0	11.757	7908500	2				8	12;27	True;True	12;27	13;28	20;48	20;48
P02671	P02671	6	6	6	Fibrinogen alpha chain;Fibrinopeptide A;Fibrinogen alpha chain	FGA	sp|P02671|FIBA_HUMAN Fibrinogen alpha chain OS=Homo sapiens OX=9606 GN=FGA PE=1 SV=2	1	6	6	6	11.5	11.5	11.5	94.972	866	866	0	61.631	65696000	11				9	0;17;19;28;29;31	True;True;True;True;True;True	0;17;19;28;29;31	0;18;20;29;30;31;33	0;29;30;33;34;49;50;51;52;53;56;57	0;29;33;49;53;57		0		536
P02679	P02679	2	2	2	Fibrinogen gamma chain	FGG	sp|P02679|FIBG_HUMAN Fibrinogen gamma chain OS=Homo sapiens OX=9606 GN=FGG PE=1 SV=3	1	2	2	2	6.2	6.2	6.2	51.511	453	453	0	11.637	4770300	3				10	11;35	True;True	11;35	12;37	18;19;62	19;62
P02751	P02751	4	4	4	Fibronectin;Anastellin;Ugl-Y1;Ugl-Y2;Ugl-Y3	FN1	sp|P02751|FINC_HUMAN Fibronectin OS=Homo sapiens OX=9606 GN=FN1 PE=1 SV=4	1	4	4	4	3.2	3.2	3.2	262.62	2386	2386	0	66.48	6033500	6				11	13;26;36;38	True;True;True;True	13;26;36;38	14;27;38;40	21;22;46;47;63;64;66	21;47;63;66
P05546	P05546	2	2	2	Heparin cofactor 2	SERPIND1	sp|P05546|HEP2_HUMAN Heparin cofactor 2 OS=Homo sapiens OX=9606 GN=SERPIND1 PE=1 SV=3	1	2	2	2	4.6	4.6	4.6	57.07	499	499	0	21.228	3179100	3				12	4;20	True;True	4;20	4;21	7;35;36	7;35
P08603	P08603	1	1	1	Complement factor H	CFH	sp|P08603|CFAH_HUMAN Complement factor H OS=Homo sapiens OX=9606 GN=CFH PE=1 SV=4	1	1	1	1	1.1	1.1	1.1	139.09	1231	1231	0	7.8317	1504000	2				13	25	TRUE	25	26	44;45	44
P0C0L5;P0C0L4	P0C0L5;P0C0L4	1;1	1;1	1;1	Complement C4-B;Complement C4 beta chain;Complement C4-B alpha chain;C4a anaphylatoxin;C4b-B;C4d-B;Complement C4 gamma chain;Complement C4-A;Complement C4 beta chain;Complement C4-A alpha chain;C4a anaphylatoxin;C4b-A;C4d-A;Complement C4 gamma chain	C4B;C4A	sp|P0C0L5|CO4B_HUMAN Complement C4-B OS=Homo sapiens OX=9606 GN=C4B PE=1 SV=2;sp|P0C0L4|CO4A_HUMAN Complement C4-A OS=Homo sapiens OX=9606 GN=C4A PE=1 SV=2	2	1	1	1	1.4	1.4	1.4	192.75	1744	1744;1744	0	23.644	10704000	2				14	24	TRUE	24	25	42;43	43
P10909	P10909	3	3	3	Clusterin;Clusterin beta chain;Clusterin alpha chain	CLU	sp|P10909|CLUS_HUMAN Clusterin OS=Homo sapiens OX=9606 GN=CLU PE=1 SV=1	1	3	3	3	15.6	15.6	15.6	52.494	449	449	0	19.229	4468900	4				15	5;9;18	True;True;True	5;9;18	5;10;19	8;15;31;32	8;15;32

## Sheet: relative_abundance
Protein IDs	Majority protein IDs	Peptide counts (all)	Peptide counts (razor+unique)	Peptide counts (unique)	Protein names	Percentage	Gene names	Fasta headers	Number of proteins	Peptides	Razor + unique peptides	Unique peptides	Sequence coverage [%]	Unique + razor sequence coverage [%]	Unique sequence coverage [%]	Mol. weight [kDa]	Sequence length	Sequence lengths	Q-value	Score	Intensity		MS/MS count	Only identified by site	Reverse	Potential contaminant	id	Peptide IDs	Peptide is razor	Mod. peptide IDs	Evidence IDs	MS/MS IDs	Best MS/MS	Carbamidomethyl (C) site IDs	Oxidation (M) site IDs	Carbamidomethyl (C) site positions	Oxidation (M) site positions
P02671	P02671	6	6	6	Fibrinogen alpha chain;Fibrinopeptide A;Fibrinogen alpha chain	0.407417	FGA	sp|P02671|FIBA_HUMAN Fibrinogen alpha chain OS=Homo sapiens OX=9606 GN=FGA PE=1 SV=2	1	6	6	6	11.5	11.5	11.5	94.972	866	866	0	61.631	65696000	0.407417	11				9	0;17;19;28;29;31	True;True;True;True;True;True	0;17;19;28;29;31	0;18;20;29;30;31;33	0;29;30;33;34;49;50;51;52;53;56;57	0;29;33;49;53;57		0		536
P01024	P01024	6	6	6	Complement C3;Complement C3 beta chain;C3-beta-c;Complement C3 alpha chain;C3a anaphylatoxin;Acylation stimulating protein;Complement C3b alpha chain;Complement C3c alpha chain fragment 1;Complement C3dg fragment;Complement C3g fragment;Complement C3d fragment;Complement C3f fragment;Complement C3c alpha chain fragment 2	0.111336	C3	sp|P01024|CO3_HUMAN Complement C3 OS=Homo sapiens OX=9606 GN=C3 PE=1 SV=2	1	6	6	6	3.7	3.7	3.7	187.15	1663	1663	0	40.848	17953000	0.111336	12				6	6;7;10;16;23;34	True;True;True;True;True;True	6;7;10;16;23;34	6;7;8;11;17;24;36	9;10;11;12;16;17;27;28;40;41;60;61	9;11;16;27;40;60
P00450	P00450	2	2	2	Ceruloplasmin	0.09231	CP	sp|P00450|CERU_HUMAN Ceruloplasmin OS=Homo sapiens OX=9606 GN=CP PE=1 SV=1	1	2	2	2	4.4	4.4	4.4	122.2	1065	1065	0	17.422	14885000	0.09231	4				2	8;15	True;True	8;15	9;16	13;14;25;26	14;26
P0C0L5;P0C0L4	P0C0L5;P0C0L4	1;1	1;1	1;1	Complement C4-B;Complement C4 beta chain;Complement C4-B alpha chain;C4a anaphylatoxin;C4b-B;C4d-B;Complement C4 gamma chain;Complement C4-A;Complement C4 beta chain;Complement C4-A alpha chain;C4a anaphylatoxin;C4b-A;C4d-A;Complement C4 gamma chain	0.0663814	C4B;C4A	sp|P0C0L5|CO4B_HUMAN Complement C4-B OS=Homo sapiens OX=9606 GN=C4B PE=1 SV=2;sp|P0C0L4|CO4A_HUMAN Complement C4-A OS=Homo sapiens OX=9606 GN=C4A PE=1 SV=2	2	1	1	1	1.4	1.4	1.4	192.75	1744	1744;1744	0	23.644	10704000	0.0663814	2				14	24	TRUE	24	25	42;43	43
CON__P0C1U8	CON__P0C1U8	3	3	3		0.0503931			1	3	3	3	17.3	17.3	17.3	36.325	336	336	0	43.063	8125900	0.0503931	4			+	1	3;33;37	True;True;True	3;33;37	3;35;39	5;6;59;65	5;59;65
P01871	P01871	2	2	2	Ig mu chain C region	0.0490449	IGHM	sp|P01871|IGHM_HUMAN Immunoglobulin heavy constant mu OS=Homo sapiens OX=9606 GN=IGHM PE=1 SV=4	1	2	2	2	7.1	7.1	7.1	49.439	453	453	0	11.757	7908500	0.0490449	2				8	12;27	True;True	12;27	13;28	20;48	20;48
P02751	P02751	4	4	4	Fibronectin;Anastellin;Ugl-Y1;Ugl-Y2;Ugl-Y3	0.037417	FN1	sp|P02751|FINC_HUMAN Fibronectin OS=Homo sapiens OX=9606 GN=FN1 PE=1 SV=4	1	4	4	4	3.2	3.2	3.2	262.62	2386	2386	0	66.48	6033500	0.037417	6				11	13;26;36;38	True;True;True;True	13;26;36;38	14;27;38;40	21;22;46;47;63;64;66	21;47;63;66
P01834	P01834	2	2	2	Ig kappa chain C region	0.0373352	IGKC	sp|P01834|IGKC_HUMAN Immunoglobulin kappa constant OS=Homo sapiens OX=9606 GN=IGKC PE=1 SV=2	1	2	2	2	41.1	41.1	41.1	11.765	107	107	0	17.118	6020300	0.0373352	4				7	2;30	True;True	2;30	2;32	3;4;54;55	3;55
P01009	P01009	2	2	2	Alpha-1-antitrypsin;Short peptide from AAT	0.034666	SERPINA1	sp|P01009|A1AT_HUMAN Alpha-1-antitrypsin OS=Homo sapiens OX=9606 GN=SERPINA1 PE=1 SV=3	1	2	2	2	8.6	8.6	8.6	46.736	418	418	0	73.928	5589900	0.034666	3				5	21;22	True;True	21;22	22;23	37;38;39	38;39
P02679	P02679	2	2	2	Fibrinogen gamma chain	0.0295832	FGG	sp|P02679|FIBG_HUMAN Fibrinogen gamma chain OS=Homo sapiens OX=9606 GN=FGG PE=1 SV=3	1	2	2	2	6.2	6.2	6.2	51.511	453	453	0	11.637	4770300	0.0295832	3				10	11;35	True;True	11;35	12;37	18;19;62	19;62
P10909	P10909	3	3	3	Clusterin;Clusterin beta chain;Clusterin alpha chain	0.0277141	CLU	sp|P10909|CLUS_HUMAN Clusterin OS=Homo sapiens OX=9606 GN=CLU PE=1 SV=1	1	3	3	3	15.6	15.6	15.6	52.494	449	449	0	19.229	4468900	0.0277141	4				15	5;9;18	True;True;True	5;9;18	5;10;19	8;15;31;32	8;15;32
P05546	P05546	2	2	2	Heparin cofactor 2	0.0197153	SERPIND1	sp|P05546|HEP2_HUMAN Heparin cofactor 2 OS=Homo sapiens OX=9606 GN=SERPIND1 PE=1 SV=3	1	2	2	2	4.6	4.6	4.6	57.07	499	499	0	21.228	3179100	0.0197153	3				12	4;20	True;True	4;20	4;21	7;35;36	7;35
B4E1Z4;P00751	B4E1Z4;P00751	1;1	1;1	1;1	Complement factor B;Complement factor B Ba fragment;Complement factor B Bb fragment	0.0105234	CFB	tr|B4E1Z4|B4E1Z4_HUMAN cDNA FLJ55673, highly similar to Complement factor B OS=Homo sapiens OX=9606 PE=1 SV=1;sp|P00751|CFAB_HUMAN Complement factor B OS=Homo sapiens OX=9606 GN=CFB PE=1 SV=2	2	1	1	1	1.2	1.2	1.2	140.94	1266	1266;764	0	8.4942	1696900	0.0105234	2				0	1	TRUE	1	1	1;2	2
P01008	P01008	1	1	1	Antithrombin-III	0.0100341	SERPINC1	sp|P01008|ANT3_HUMAN Antithrombin-III OS=Homo sapiens OX=9606 GN=SERPINC1 PE=1 SV=1	1	1	1	1	3	3	3	52.602	464	464	0	7.9512	1618000	0.0100341	2				4	14	TRUE	14	15	23;24	24
P08603	P08603	1	1	1	Complement factor H	0.00932713	CFH	sp|P08603|CFAH_HUMAN Complement factor H OS=Homo sapiens OX=9606 GN=CFH PE=1 SV=4	1	1	1	1	1.1	1.1	1.1	139.09	1231	1231	0	7.8317	1504000	0.00932713	2				13	25	TRUE	25	26	44;45	44
P00734	P00734	1	1	1	Prothrombin;Activation peptide fragment 1;Activation peptide fragment 2;Thrombin light chain;Thrombin heavy chain	0.00680186	F2	sp|P00734|THRB_HUMAN Prothrombin OS=Homo sapiens OX=9606 GN=F2 PE=1 SV=2	1	1	1	1	2.3	2.3	2.3	70.036	622	622	0	8.8079	1096800	0.00680186	1				3	32	TRUE	32	34	58	58
