# Supplementary material for: High-Throughput Human Complement C3 N-Glycoprofiling Identifies Markers of Early Onset Type 1 Diabetes Mellitus in Children
Source: Mol Cell Proteomics. 2022 Aug 27;21(10):100407. doi: 10.1016/j.mcpro.2022.100407 (PMC9538898; doi:10.1016/j.mcpro.2022.100407)
Supplement: Supplemental Table S6 [file mmc3.xlsx]

## Sheet: results
ID	Sex	Age	Plate number	Subject	C3.Asn85.N2H5	C3.Asn85.N2H6	C3.Asn85.N2H7	C3.Asn939-N2H8	C3.Asn939-N2H9	C3.Asn939-N2H10
c100	F	4	1	Control	0.151433	0.742916	0.10565	0.321998	0.585077	0.0929249
c157	F	12	2	Control	0.15363	0.75641	0.0899594	0.41567	0.51741	0.0669197
c162	F	19	1	Control	0.156392	0.706046	0.137562	0.324836	0.577848	0.0973155
c175	F	10	2	Control	0.143843	0.736716	0.119441	0.395674	0.526441	0.0778846
c180	M	11	1	Control	0.19145	0.688825	0.119725	0.364387	0.553169	0.0824442
c181	F	11	1	Control	0.185726	0.703553	0.110721	0.34174	0.591028	0.0672315
c182	M	7	2	Control	0.139587	0.72555	0.134863	0.451708	0.49845	0.0498415
c183	F	5	1	Control	0.159282	0.750375	0.0903427	0.406546	0.541672	0.0517818
c184	M	13	2	Control	0.190403	0.728805	0.0807912	0.434646	0.509944	0.0554105
c185	F	14	2	Control	0.147692	0.709313	0.142995	0.418236	0.504666	0.0770982
c188	M	8	2	Control	0.134155	0.715039	0.150807	0.477672	0.477133	0.0451952
c190	F	11	1	Control	0.177884	0.732366	0.0897505	0.371814	0.566928	0.0612584
c192	F	10	1	Control	0.161256	0.723864	0.114881	0.290134	0.611875	0.0979903
c194	M	10	2	Control	0.162293	0.725676	0.112031	0.366067	0.564331	0.0696018
c195	F	6	2	Control	0.180492	0.717241	0.102268	0.387568	0.535925	0.0765068
c196	M	11	2	Control	0.183154	0.704298	0.112548	0.386387	0.502036	0.111577
c197	F	19	2	Control	0.161473	0.740327	0.0981996	0.399964	0.516931	0.0831057
c199	M	13	2	Control	0.165969	0.721899	0.112132	0.399369	0.535126	0.0655053
c200	F	12	2	Control	0.192828	0.642805	0.164367	0.240185	0.592408	0.167407
c201	M	11	1	Control	0.180129	0.719359	0.100512	0.355401	0.56458	0.080019
c202	F	8	1	Control	0.198198	0.709055	0.0927471	0.348184	0.571785	0.0800308
c203	M	4	1	Control	0.165846	0.735995	0.0981596	0.391185	0.517064	0.0917514
c204	M	16	2	Control	0.141938	0.752883	0.105179	0.455611	0.470609	0.0737804
c205	M	13	1	Control	0.188636	0.701085	0.110279	0.372661	0.541465	0.0858748
c206	F	11	2	Control	0.175254	0.718317	0.106429	0.331681	0.572103	0.0962162
c207	M	8	1	Control	0.156993	0.748599	0.0944083	0.359286	0.575769	0.064945
c208	M	7	1	Control	0.175566	0.703433	0.121001	0.314385	0.559343	0.126272
c209	F	12	1	Control	0.145514	0.735347	0.119139	0.391808	0.530747	0.0774446
c210	M	7	1	Control	0.197828	0.690267	0.111905	0.354656	0.548901	0.096443
c213	M	9	2	Control	0.165838	0.742669	0.0914923	0.407113	0.541082	0.0518052
c214	M	16	2	Control	0.143819	0.73885	0.117331	0.376531	0.559655	0.0638145
c215	F	16	1	Control	0.14786	0.763945	0.0881959	0.382567	0.551497	0.0659365
c216	M	14	1	Control	0.169619	0.707029	0.123352	0.299152	0.607645	0.0932027
c217	M	14	1	Control	0.17735	0.731134	0.0915155	0.347217	0.585757	0.0670258
c218	M	7	1	Control	0.164212	0.692901	0.142887	0.401756	0.506383	0.091861
c219	F	17	2	Control	0.152651	0.737653	0.109696	0.34672	0.567998	0.0852821
c220	F	15	2	Control	0.136633	0.709373	0.153994	0.380058	0.552537	0.0674052
c221	F	11	2	Control	0.156587	0.719503	0.12391	0.367444	0.540674	0.0918813
c222	M	8	1	Control	0.167924	0.721884	0.110192	0.376013	0.562659	0.061328
c223	M	8	1	Control	0.146282	0.718882	0.134836	0.369254	0.561918	0.0688276
c227	F	15	1	Control	0.174081	0.702569	0.12335	0.346778	0.563394	0.0898274
c229	M	16	1	Control	0.152449	0.723417	0.124134	0.303729	0.609848	0.0864233
c230	F	7	1	Control	0.176265	0.705769	0.117966	0.338303	0.573356	0.0883411
c231	M	20	2	Control	0.145134	0.725779	0.129087	0.327275	0.587566	0.0851591
c232	M	11	2	Control	0.140126	0.763426	0.0964476	0.446366	0.485504	0.0681305
c233	F	12	1	Control	0.16367	0.734695	0.101635	0.422058	0.51927	0.0586714
c234	F	12	1	Control	0.188775	0.682306	0.12892	0.327511	0.556293	0.116196
c235	M	7	2	Control	0.170492	0.717602	0.111907	0.419419	0.523254	0.0573268
c236	F	21	2	Control	0.16697	0.716254	0.116777	0.375542	0.54996	0.0744982
c238	M	13	2	Control	0.161399	0.711093	0.127509	0.376393	0.544927	0.0786807
c239	M	8	1	Control	0.149774	0.719677	0.130549	0.338544	0.588921	0.0725342
c240	M	6	2	Control	0.137203	0.733668	0.129129	0.389159	0.548358	0.0624833
c241	M	14	2	Control	0.15027	0.73645	0.11328	0.336758	0.564028	0.099214
c242	M	22	1	Control	0.173129	0.736482	0.0903886	0.357019	0.570057	0.0729247
c243	M	16	1	Control	0.185119	0.706661	0.108221	0.262733	0.641655	0.0956114
c244	F	14	1	Control	0.182776	0.707671	0.109554	0.316609	0.598245	0.085146
c245	M	6	2	Control	0.156246	0.723689	0.120066	0.381855	0.531579	0.0865653
c246	F	8	1	Control	0.190486	0.715361	0.0941525	0.355402	0.571029	0.0735687
c247	F	7	2	Control	0.170228	0.733859	0.0959134	0.379675	0.544484	0.0758413
c248	M	7	1	Control	0.155429	0.733614	0.110956	0.369537	0.552467	0.0779963
c249	M	9	1	Control	0.160044	0.749931	0.0900247	0.348113	0.57102	0.0808662
c250	M	15	1	Control	0.151151	0.730422	0.118427	0.334439	0.573352	0.0922091
c252	M	5	1	Control	0.144374	0.719639	0.135987	0.363589	0.549584	0.0868276
c253	F	9	1	Control	0.150459	0.709449	0.140092	0.346698	0.575161	0.0781406
c254	M	18	2	Control	0.169513	0.754897	0.0755892	0.394435	0.535144	0.0704214
c255	F	11	1	Control	0.168516	0.66851	0.162974	0.27565	0.580548	0.143802
c256	F	9	1	Control	0.168321	0.724608	0.107071	0.355061	0.572645	0.0722938
c257	F	6	1	Control	0.147597	0.760777	0.091626	0.403901	0.539413	0.0566858
c258	F	17	1	Control	0.161636	0.730089	0.108275	0.328285	0.585496	0.0862198
c259	M	15	1	Control	0.141128	0.726093	0.132779	0.337075	0.588704	0.0742205
c260	F	13	1	Control	0.162107	0.733597	0.104296	0.437399	0.497724	0.0648776
c261	F	11	2	Control	0.151523	0.731578	0.116899	0.409953	0.534768	0.0552794
c262	F	16	2	Control	0.157448	0.726653	0.115898	0.364047	0.541113	0.0948396
c263	M	14	1	Control	0.163884	0.709658	0.126458	0.307782	0.60287	0.0893486
c264	M	5	1	Control	0.159273	0.703815	0.136912	0.342521	0.576841	0.0806376
c266	F	7	1	Control	0.186771	0.716496	0.0967325	0.348515	0.578989	0.0724962
c267	M	13	1	Control	0.177724	0.727837	0.0944388	0.342279	0.590793	0.0669281
c270	M	10	2	Control	0.151839	0.727123	0.121039	0.402253	0.521401	0.0763455
c271	M	7	1	Control	0.167306	0.696586	0.136107	0.370573	0.505862	0.123565
c272	M	16	2	Control	0.163572	0.714477	0.121951	0.359891	0.545435	0.0946733
c273	F	11	2	Control	0.157579	0.732073	0.110348	0.414863	0.503532	0.0816049
c274	F	10	2	Control	0.146449	0.771527	0.0820245	0.392719	0.522943	0.0843386
c275	F	16	1	Control	0.135721	0.745734	0.118545	0.29654	0.622303	0.0811568
c276	M	15	2	Control	0.16648	0.705733	0.127786	0.387438	0.547528	0.0650335
P010	M	8	1	T1D	0.150068	0.720101	0.129831	0.311758	0.578946	0.109296
P011	M	14	1	T1D	0.1447	0.737218	0.118082	0.336904	0.560417	0.102679
P012	F	11	2	T1D	0.123676	0.72274	0.153584	0.37937	0.520667	0.0999638
P013	M	10	1	T1D	0.15253	0.700642	0.146828	0.279241	0.606131	0.114628
P014	M	13	2	T1D	0.148863	0.712575	0.138562	0.342918	0.563814	0.0932675
P015	F	12	2	T1D	0.12009	0.704721	0.175189	0.308065	0.550035	0.1419
P025	M	8	1	T1D	0.172719	0.698539	0.128742	0.25377	0.656051	0.0901789
P029	M	16	1	T1D	0.153338	0.745711	0.100951	0.332571	0.580129	0.0873003
P031	M	10	2	T1D	0.169277	0.744545	0.0861789	0.436343	0.50578	0.0578771
P032	M	5	2	T1D	0.152509	0.746345	0.101147	0.370727	0.555065	0.0742083
P033	F	14	2	T1D	0.122416	0.749255	0.128329	0.392312	0.506892	0.100796
P035	M	11	1	T1D	0.15925	0.727929	0.11282	0.356935	0.547168	0.0958971
P036	M	15	2	T1D	0.146409	0.74292	0.110671	0.390218	0.544078	0.0657045
P041	M	15	2	T1D	0.136444	0.738119	0.125437	0.34579	0.56989	0.0843206
P043	F	11	1	T1D	0.14246	0.702943	0.154597	0.395008	0.526566	0.0784255
P044	F	12	2	T1D	0.141912	0.733385	0.124702	0.361919	0.559299	0.0787826
P045	M	16	2	T1D	0.141433	0.742693	0.115874	0.332126	0.552141	0.115734
P046	M	11	1	T1D	0.116472	0.690645	0.192883	0.303027	0.555831	0.141142
P048	F	6	2	T1D	0.153226	0.728456	0.118318	0.338335	0.555928	0.105738
P049	M	10	1	T1D	0.137119	0.704124	0.158757	0.341282	0.551546	0.107172
P050	F	1	2	T1D	0.144284	0.714972	0.140743	0.381572	0.493177	0.12525
P051	F	1	2	T1D	0.159837	0.741777	0.0983853	0.391987	0.516757	0.0912563
P052	F	11	1	T1D	0.209828	0.664142	0.126029	0.341356	0.545651	0.112994
P055	M	10	1	T1D	0.129955	0.722674	0.147372	0.266882	0.61928	0.113838
P056	F	11	2	T1D	0.153821	0.698451	0.147728	0.347778	0.54631	0.105912
P058	M	15	2	T1D	0.159458	0.752823	0.0877187	0.41881	0.507271	0.0739189
P061	M	8	2	T1D	0.155649	0.737555	0.106795	0.404443	0.515965	0.0795916
P062	M	9	2	T1D	0.138967	0.732798	0.128235	0.371259	0.522736	0.106005
P063	F	6	2	T1D	0.12698	0.745207	0.127812	0.371848	0.547041	0.0811112
P064	F	11	2	T1D	0.145078	0.73588	0.119042	0.345569	0.554775	0.0996556
P069	F	8	2	T1D	0.137327	0.707349	0.155324	0.334643	0.543104	0.122253
P076	M	11	1	T1D	0.150779	0.756256	0.0929653	0.362047	0.556885	0.0810678
P078	F	9	2	T1D	0.158199	0.737369	0.104432	0.409235	0.530699	0.060066
P090	M	5	1	T1D	0.145799	0.749514	0.104687	0.368418	0.53425	0.0973329
P092	F	9	2	T1D	0.13399	0.736418	0.129592	0.329589	0.563094	0.107316
P095	F	6	2	T1D	0.154637	0.733932	0.111431	0.374217	0.519168	0.106615
P101	F	5	2	T1D	0.156065	0.70418	0.139755	0.404508	0.504699	0.0907928
P102	F	16	2	T1D	0.111383	0.745392	0.143224	0.368465	0.510663	0.120872
P103	F	11	1	T1D	0.144527	0.721903	0.13357	0.329261	0.565393	0.105346
P217	F	7	2	T1D	0.136474	0.725366	0.13816	0.343855	0.561048	0.0950969
P226	M	14	2	T1D	0.119771	0.76072	0.119509	0.38813	0.540569	0.0713008
P230	M	13	1	T1D	0.125495	0.710588	0.163917	0.339125	0.557766	0.103108
P231	F	1	1	T1D	0.113439	0.731925	0.154637	0.360029	0.538093	0.101878
P235	F	10	1	T1D	0.164783	0.717156	0.11806	0.363942	0.509111	0.126946
P237	M	12	1	T1D	0.147514	0.720267	0.132218	0.296495	0.610467	0.0930389
P240	M	4	1	T1D	0.157005	0.702209	0.140787	0.323231	0.585645	0.0911241
P241	M	12	2	T1D	0.165432	0.719423	0.115145	0.36703	0.531955	0.101015
P243	F	12	2	T1D	0.144291	0.726426	0.129283	0.330793	0.568495	0.100713
P247	F	6	2	T1D	0.151205	0.732054	0.116741	0.391237	0.523735	0.0850272
P248	F	13	1	T1D	0.131561	0.725784	0.142654	0.353477	0.52819	0.118333
P252	F	16	1	T1D	0.148257	0.704525	0.147218	0.325524	0.56569	0.108786
P257	M	10	1	T1D	0.19003	0.681005	0.128965	0.33825	0.555552	0.106199
P262	M	9	2	T1D	0.136489	0.726986	0.136525	0.347568	0.550989	0.101444
P267	M	13	1	T1D	0.152976	0.718864	0.12816	0.356369	0.553482	0.0901489
P273	M	9	2	T1D	0.161853	0.724463	0.113683	0.353646	0.544634	0.10172
P279	M	3	2	T1D	0.186884	0.742636	0.0704806	0.352819	0.548604	0.0985769
P283	M	9	2	T1D	0.138526	0.755391	0.106083	0.372209	0.533554	0.0942369
P286	F	5	1	T1D	0.138152	0.71404	0.147808	0.367088	0.527525	0.105386
P388	M	2	1	T1D	0.1473	0.71201	0.14069	0.342758	0.573821	0.0834212
P432	F	8	1	T1D	0.15573	0.727123	0.117147	0.310267	0.586014	0.103719
P436	F	11	1	T1D	0.167198	0.689889	0.142913	0.35638	0.555699	0.0879207
